# Supplementary material for: A visualization reporter system for characterizing antibiotic biosynthetic gene clusters expression with high-sensitivity
Source: Commun Biol. 2022 Sep 2;5:901. doi: 10.1038/s42003-022-03832-9 (PMC9440138; doi:10.1038/s42003-022-03832-9)
Supplement: Supplementary file 9 — Supplementary Data 6 [file 42003_2022_3832_MOESM9_ESM.xlsx]

## Sheet: Sheet1
Fig. 5d. Quantification of violacein production by the relative area of violacein zone with ImageJ software
	Co-cultivation combination (CC)
	NC	1	2	3	4	5	6	7	8	9	10	11	12	13	14	15	16	17	18	19	20	21	22	23	24	25	26	27	28	29	30	31	32	33
Violacein (relative )	1	0.907827	1.05496	1.00551	0.981783	1.01892	1.14266	0.96065	1.0846	0.978867	0.939499	1.04246	1.42715	1.08342	0.847261	1.04916	1.07392	1.19216	1.02798	1.20182	1.14478	1.18555	1.32302	0.854647	0.956981	0.590934	0.544789	0.914866	1.00649	0.980487	0.839398	1.02016	0.969954	0.904929
	1	0.927181	1.12241	0.944346	0.924451	1.00753	1.24545	0.928591	1.01681	0.913281	1.01947	1.02737	1.46213	1.01189	0.773297	0.955494	1.02077	1.06027	0.970098	1.01186	0.978048	0.953584	0.910588	0.975379	0.888216	0.66605	0.576838	0.996424	0.956041	0.978919	0.894848	0.954603	0.987474	0.953992
	1	0.911981	1.0268	0.972633	0.993907	0.980427	1.11326	0.84699	1.10253	0.810412	0.959046	0.878875	1.4858	1.03011	0.77573	0.951822	0.988982	1.03114	1.00055	1.00815	1.09154	1.13028	1.04601	1.22622	1.26932	0.878467	0.665686	1.26229	1.21554	1.28706	1.16138	1.32177	1.26354	1.27418
Fig. 5f. Production comparison of TOXAs in 4.1101WT with that in 4.1101WT and B. subtilis co-cultivation combination
	Relative production
	4.1101WT			Co-culture
TOXA1	151.9	167.4	116	714.8	644.4	634.4
TOXA2	32.9	33.2	25.3	129.6	114.8	121.1
TOXA3	19.1	10.7	14.4	121.8	30.6	28.4
TOXA4	309.9	328.4	255.7	1455.8	1233.9	1240.9
TOXA5	300.8	295.7	194.5	2508.5	2410.3	2476.5
TOXA6	43.3	40.9	34.1	214	194.1	191.8
TOXA7	48	42.5	32.4	387.9	366.7	406.9
TOXA8	24.9	22	19.8	73.4	81.4	68
