# Supplementary material for: A visualization reporter system for characterizing antibiotic biosynthetic gene clusters expression with high-sensitivity
Source: Commun Biol. 2022 Sep 2;5:901. doi: 10.1038/s42003-022-03832-9 (PMC9440138; doi:10.1038/s42003-022-03832-9)
Supplement: Supplementary file 13 — Supplementary Data 10 [file 42003_2022_3832_MOESM13_ESM.xlsx]

## Sheet: Sheet1
Supplementary Fig. 2. Detection of AHL using E. coli reporter strain
	BC	7100NC	7100OEcviI
RLU	1038	1403	23495
	1074	697	19850
	1018	1102	17856
