# Supplementary material for: A visualization reporter system for characterizing antibiotic biosynthetic gene clusters expression with high-sensitivity
Source: Commun Biol. 2022 Sep 2;5:901. doi: 10.1038/s42003-022-03832-9 (PMC9440138; doi:10.1038/s42003-022-03832-9)
Supplement: Supplementary file 14 — Supplementary Data 11 [file 42003_2022_3832_MOESM14_ESM.xlsx]

## Sheet: Sheet1
Supplementary Fig. 3b. Quantitation of violacein production by measuring the optical density at 590 nm of the DMSO extract of violacein in each well
	C6-HSL (M)
	0	10-9	10-8	10-7	10-6	10-5
Violacein (OD590)	0.051	0.051	0.08	0.151	0.169	0.205
	0.05	0.048	0.082	0.156	0.148	0.209
	0.051	0.052	0.067	0.149	0.148	0.205
