# Supplementary material for: A visualization reporter system for characterizing antibiotic biosynthetic gene clusters expression with high-sensitivity
Source: Commun Biol. 2022 Sep 2;5:901. doi: 10.1038/s42003-022-03832-9 (PMC9440138; doi:10.1038/s42003-022-03832-9)
Supplement: Supplementary file 15 — Supplementary Data 12 [file 42003_2022_3832_MOESM15_ESM.xlsx]

## Sheet: Sheet1
Supplementary Fig. 6b. Quantitation of violacein production by the relative area of violacein zone with ImageJ software
	4.1101DRoxaH	Co-culture	B. subtilis
Violacein (relative )	0.95	1.64	0
	0.99	1.76	0
	1.05	1.8	0
